# Supplementary material for: Association of CDKN2A/B Homozygous Deletion and Extent of Resection With Survival of Patients With WHO CNS5 Grade 4 Astrocytoma
Source: Ann Clin Transl Neurol. 2026 Jan 15;13(6):1258–67. doi: 10.1002/acn3.70310 (PMC13251431; doi:10.1002/acn3.70310)
Supplement: Supplementary file 1 — Table S1: Supplementary clinical characteristics. [file ACN3-13-1258-s001.xlsx]

## Sheet: Sheet1
Hospital	Sex	Age	Histological Grade	Group	Tumor Hemisphere	Pre-OP CE Volume	CE Residual Volume	CE EOR	Pre-OP FLAIR Volume	FLAIR Residual Volume	NCE EOR	CDKN2A/2B Homozygous Deletion	CODEL_1P19Q	ATRX Loss	TERT	KPS	Radiotherapy	Chemotherapy	RTCT	Recurrence	Death or Alive	PFS_month	OS_month
Huashan	M	23	2	MA4	Left	1.56	0	100	129.9	5.811	95.53	HD	None	Positive	WT	90	Yes	Yes	Yes	Yes	Death	89	89
Huashan	F	48	2	MA4	Right	NA	0	100	165.3	22	86.6909	HD	None	Positive	WT	90	Yes	Yes	Yes	Yes	Death	59	73.6
Huashan	M	44	3	MA4	Left	19.5	NA	NA	196.5	28.2	85.65	HD	None	Positive	WT	90	Yes	Yes	Yes	Yes	Death	73	78
Huashan	M	44	4	HA4	Right	50.4	NA	NA	NA	NA	NA	No-HD	NA	Positive	WT	80	Yes	Yes	Yes	Yes	Alive	22.1178	23.5178
Huashan	M	28	4	MHA4	Left	51.7	0	100	165.2	50.8	69.2494	HD	None	Positive	NA	90	Yes	Yes	Yes	Yes	Death	3.2	20.3
Huashan	M	26	3	MA4	Right	1.09	0	100	212.7	86.8	59.1913	HD	None	Positive	WT	80	Yes	Yes	Yes	Yes	Death	28.7	28.7
Huashan	F	45	3	MA4	Left	0.34	0	100	203.7	35.7	82.4742	HD	None	Positive	WT	90	Yes	Yes	Yes	No	Alive	42	42
Huashan	F	32	4	HA4	Left	7.04	0	100	186.3	10.2	94.525	No-HD	NA	Positive	WT	90	Yes	Yes	Yes	No	Alive	14.01	14.01
Huashan	M	52	4	HA4	Left	NA	0	100	130.4	21	83.8957	No-HD	None	Positive	WT	90	Yes	Yes	Yes	No	Alive	20.9	20.9
Huashan	F	56	4	MHA4	Left	NA	NA	NA	NA	NA	NA	HD	None	Positive	WT	90	No	No	No	Yes	Death	10.5	18.9
Huashan	F	38	4	HA4	Right	8.03	0	100	123.5	12.1	90.2024	No-HD	None	Positive	WT	90	Yes	Yes	Yes	Yes	Alive	69.27	81.7
Huashan	M	29	4	MHA4	Left	NA	NA	NA	NA	NA	NA	HD	None	Positive	WT	60	Yes	Yes	Yes	Yes	Death	12.9667	12.9667
Huashan	F	24	4	MHA4	Left	1.86	0	100	226.2	NA	NA	HD	None	Positive	WT	80	Yes	Yes	Yes	Yes	Death	11.8333	13.5667
Huashan	M	46	4	HA4	Left	15.1	NA	NA	72.9	NA	NA	No-HD	None	Positive	WT	80	Yes	Yes	Yes	Yes	Death	16.3333	16.3333
Huashan	F	41	4	HA4	Right	0.85	0	100	114.7	7.14	93.7751	No-HD	None	Positive	WT	90	Yes	Yes	Yes	Yes	Death	26.3333	34.4667
Huashan	M	32	2	MA4	Left	0	0	100	98.858	36.012	63.5841	HD	None	Positive	WT	90	No	No	No	Yes	Death	23	24
Huashan	F	40	4	HA4	Left	13.7	0	100	141.8	28.1	80.1834	No-HD	None	Positive	WT	80	Yes	Yes	Yes	No	Alive	19.2	19.2
Huashan	F	39	2	MA4	Right	0	0	100	15.7	0	100	HD	None	Positive	WT	90	Yes	Yes	Yes	No	Alive	118.833	118.833
Huashan	F	44	4	MHA4	Right	0.59	0	100	77.5	54.3	29.9355	HD	None	Positive	NA	80	Yes	Yes	Yes	No	Alive	15.7	15.7
Huashan	F	31	4	HA4	Right	47.6	0	100	125.1	29.5	76.42	No-HD	None	Positive	NA	90	Yes	Yes	Yes	No	Alive	79.1333	79.1333
Huashan	F	49	4	HA4	Left	NA	NA	NA	NA	NA	NA	No-HD	None	Positive	WT	90	Yes	Yes	Yes	Yes	Death	16.9	26.4
Huashan	M	37	2	MA4	Right	0	0	100	120.5	12.569	89.56	HD	None	Negative	WT	90	Yes	Yes	Yes	Yes	Death	42.6333	60.9333
Huashan	F	35	2	MA4	Left	0.21	0	100	103.8	2.3	97.7842	HD	None	Positive	WT	90	Yes	Yes	Yes	No	Alive	12.1667	12.1667
Huashan	M	39	4	HA4	Left	NA	NA	NA	48.2	6.25	87.03	No-HD	None	Positive	WT	90	Yes	Yes	Yes	No	Alive	16.2667	16.2667
Huashan	M	52	2	MA4	Left	0.45	0	100	127.1	27	78.7569	HD	None	Positive	WT	90	Yes	Yes	Yes	Yes	Alive	30.3667	31.2667
Huashan	F	27	2	MA4	Left	NA	NA	NA	NA	NA	NA	HD	None	Positive	WT	90	No	No	No	Yes	Death	17.3667	18.1333
Huashan	M	37	4	HA4	Left	NA	0	100	89.7	69.6	22.408	No-HD	None	Positive	WT	90	Yes	Yes	Yes	Yes	Death	16	19
Huashan	M	33	4	HA4	Right	NA	0	100	102.3	0	100	No-HD	None	Positive	NA	90	Yes	Yes	Yes	No	Alive	67.5288	67.5288
Huashan	F	32	4	HA4	Left	6.51	0	100	60.8	6.5	89.3092	No-HD	None	Positive	WT	80	Yes	Yes	Yes	Yes	Alive	3.06667	21.4
Huashan	F	30	4	HA4	Right	12.8	0	100	88.1	9.4	89.3303	No-HD	None	Positive	WT	90	Yes	Yes	Yes	No	Alive	42.5667	42.5667
Huashan	F	51	4	MHA4	Left	40.5	4.5	88.8889	80.5	48.2	40.1242	HD	None	Positive	WT	90	Yes	Yes	Yes	Yes	Death	16.3	16.3
Huashan	M	27	4	HA4	Right	63.8	0	100	207.9	32.4	84.4156	No-HD	None	Positive	WT	90	Yes	Yes	Yes	No	Alive	13.8667	13.8667
Huashan	F	29	4	HA4	Bilateral	60.4	60.4	0	185.9	185.9	0	No-HD	None	Positive	Mutant	80	Yes	No	No	Yes	Death	11.3333	14.8667
Huashan	M	41	2	MA4	Left	0	0	100	110	5.69	94.8273	HD	None	Positive	WT	90	Yes	Yes	Yes	Yes	Alive	48.1	132
Huashan	F	39	3	MA4	Left	0	0	100	96.8	19.4	79.9587	HD	None	Positive	WT	90	Yes	Yes	Yes	Yes	Death	26	41.3
Huashan	F	33	4	HA4	Right	47.5	0	100	NA	53.3	NA	No-HD	None	Positive	WT	90	Yes	Yes	Yes	Yes	Death	3.76667	5.03333
Huashan	M	51	3	MA4	Left	16.4	0	100	190	52.1	72.5789	HD	None	Positive	WT	80	Yes	Yes	Yes	Yes	Death	37	40
Huashan	M	35	4	HA4	Right	35.1	0	100	125.6	47.1	62.5	No-HD	None	Positive	NA	90	Yes	Yes	Yes	No	Alive	26.4138	26.4138
Huashan	M	52	4	HA4	Left	64.5	0	100	188.4	59.5	68.4183	No-HD	None	Positive	WT	90	Yes	Yes	Yes	No	Alive	28.9667	28.9667
Huashan	M	51	4	HA4	Left	31.8	0	100	142	40.9	71.1972	No-HD	None	Positive	WT	80	Yes	Yes	Yes	Yes	Alive	2.13333	23.3
Huashan	M	39	4	HA4	Left	82.9	NA	NA	NA	60	NA	No-HD	None	Positive	WT	90	Yes	Yes	Yes	Yes	Death	8.33333	11.9
Huashan	F	49	2	MA4	Left	26.3	0	100	108.8	2.33	97.8585	HD	None	Positive	WT	90	Yes	No	No	Yes	Alive	46.7667	104.94
Huashan	M	57	2	MA4	Left	0	0	100	76.9	33.2	56.827	HD	None	Positive	WT	90	Yes	No	No	No	Alive	80.2667	80.2667
Huashan	M	67	4	MHA4	Left	38.4	0	100	181.9	65	64.2661	HD	None	Positive	WT	50	Yes	Yes	Yes	Yes	Death	16.9	19.1667
Huashan	M	46	4	MHA4	Left	91.3	0	100	NA	43.5	NA	HD	NA	Positive	WT	90	Yes	Yes	Yes	Yes	Death	11.5333	17.8333
Huashan	F	45	4	HA4	Left	19.8	NA	NA	154.3	126.75	17.86	No-HD	NA	Positive	WT	70	Yes	Yes	Yes	Yes	Death	5.31684	5.31684
Huashan	F	44	4	HA4	Left	56.7	0	100	167.7	0.94	99.4395	No-HD	None	Positive	NA	90	No	No	No	Yes	Death	60.5333	77.8333
Huashan	M	29	4	HA4	Left	NA	NA	NA	NA	NA	NA	No-HD	None	Positive	NA	90	Yes	No	No	Yes	Death	13.8	13.8
Huashan	M	44	4	MHA4	Left	21.8	2.63	87.9358	55.2	43.7	20.8333	HD	None	Positive	NA	90	Yes	Yes	Yes	Yes	Death	3.8	5.46667
Huashan	F	74	4	HA4	Left	75.9	0	100	198.112	89.9	54.62	No-HD	NA	Positive	WT	80	Yes	Yes	Yes	No	Alive	20.3667	20.3667
Huashan	M	41	4	HA4	Bilateral	43.8	0	100	169.8	121.1	28.6808	No-HD	None	Positive	WT	90	Yes	Yes	Yes	Yes	Death	7	7
Huashan	M	27	4	HA4	Right	NA	NA	NA	NA	NA	NA	No-HD	None	Positive	NA	100	No	No	No	Yes	Death	41.1667	44.2333
Huashan	M	34	4	HA4	Right	NA	NA	NA	NA	NA	NA	No-HD	None	Positive	WT	90	Yes	Yes	Yes	Yes	Death	26.3	30.7333
Huashan	M	64	4	HA4	Left	49.5	6.63	86.6061	NA	50	NA	No-HD	None	Positive	NA	90	No	No	No	Yes	Death	4.43333	5.16667
Huashan	M	34	4	MHA4	Right	23.1	0	100	69.4	6.9	90.0576	HD	None	Positive	WT	90	Yes	Yes	Yes	Yes	Death	10.5333	11.6333
Huashan	F	20	4	HA4	Left	1.9	0	100	196.8	14.8	92.4797	No-HD	None	Positive	WT	90	Yes	Yes	Yes	No	Alive	14.4	14.4
Huashan	F	23	3	MA4	Right	0.87	0	100	181.4	54.8	69.7905	HD	None	Positive	WT	90	Yes	Yes	Yes	No	Alive	25.5	25.5
Huashan	F	36	4	HA4	Left	31.4	NA	NA	168.7	118.65	29.67	No-HD	None	Positive	NA	80	Yes	Yes	Yes	No	Alive	140.55	140.55
Huashan	M	50	4	MHA4	Left	42	NA	NA	NA	35	NA	HD	None	Positive	NA	90	Yes	Yes	Yes	No	Death	17.29	20.29
Huashan	M	62	4	HA4	Left	68.4	0	100	NA	NA	NA	No-HD	None	Positive	Mutant	90	Yes	Yes	Yes	Yes	Death	42.5333	48.7333
Huashan	F	29	4	HA4	Left	81.7	0	100	163.7	28.5	82.5901	No-HD	None	Positive	NA	80	Yes	Yes	Yes	Yes	Death	27.7	32.6333
Huashan	F	31	4	HA4	Left	0	0	100	31.5	0	100	No-HD	None	Positive	WT	90	NA	NA	NA	No	Alive	23.0667	23.0667
Huashan	M	37	3	MA4	Right	63.9	1.29	97.9812	NA	NA	NA	HD	None	Positive	WT	90	Yes	Yes	Yes	Yes	Death	9.6	12.0333
Huashan	M	36	4	HA4	Right	27.2	0	100	135.2	41.6	69.2308	No-HD	None	Positive	WT	90	Yes	Yes	Yes	No	Alive	13.4333	13.4333
Huashan	F	47	4	HA4	Left	59.3	0	100	120.7	40.2	66.6943	No-HD	None	Positive	NA	90	Yes	Yes	Yes	Yes	Death	18.5333	21.8333
Huashan	M	24	3	MA4	Left	NA	NA	NA	90.7	NA	NA	HD	None	Positive	WT	90	Yes	Yes	Yes	Yes	Death	26.7	46.7333
Huashan	F	48	4	MHA4	Left	NA	NA	NA	NA	NA	NA	HD	None	Positive	NA	90	Yes	Yes	Yes	Yes	Death	18.2667	19.6667
Huashan	M	28	4	MHA4	Left	17.6	NA	NA	NA	12.5	NA	HD	None	Positive	WT	90	Yes	Yes	Yes	Yes	Death	18.2	61.3333
Huashan	F	43	2	MA4	Left	0	0	NA	15.2	0	100	HD	None	Positive	WT	90	No	No	No	No	Alive	23.3	23.3
Huashan	M	40	3	MA4	Left	1.94	0	100	162.4	12.45	92.3337	HD	None	Positive	WT	90	Yes	Yes	Yes	No	Alive	108.533	108.533
Huashan	F	25	4	HA4	Left	0.26	0	100	113.3	25.2	77.7582	No-HD	None	Positive	WT	90	No	Yes	No	Yes	Death	16.7143	16.7143
Huashan	M	26	2	MA4	Left	NA	0	NA	135.7	58.1	57.185	HD	None	Positive	WT	90	Yes	Yes	Yes	Yes	Death	17.7667	21.4667
Huashan	M	52	2	MA4	Right	5.26	0	100	140.2	11.2	92.0114	HD	None	Positive	WT	90	Yes	No	No	No	Alive	78.1667	78.1667
Huashan	M	54	3	MA4	Right	0	0	100	31.9	0	100	HD	NA	Positive	WT	90	Yes	Yes	Yes	Yes	Alive	11.7667	15.7667
Huashan	M	39	3	MA4	Right	5.531	0	100	93.71	3.11	96.68	HD	None	Positive	WT	90	Yes	Yes	Yes	No	Alive	60	60
Huashan	F	35	4	HA4	Left	65.5	0	100	96.6	3.01	96.8841	No-HD	None	Positive	WT	90	Yes	Yes	Yes	No	Alive	23.2667	23.2667
Huashan	F	35	3	MA4	Right	NA	NA	NA	NA	NA	NA	HD	None	Positive	WT	90	Yes	Yes	Yes	Yes	Death	27	30.4
Huashan	M	44	4	HA4	Bilateral	31.9	0	100	299.1	183.2	38.7496	No-HD	None	Positive	WT	80	Yes	Yes	Yes	No	Alive	14.7667	14.7667
Huashan	F	45	2	MA4	Right	1.05	0	100	106.4	19	82.1429	HD	None	Positive	WT	90	Yes	Yes	Yes	No	Alive	28.9667	28.9667
Huashan	F	33	4	HA4	Left	49.6	0	100	NA	NA	NA	No-HD	None	Positive	NA	90	Yes	Yes	Yes	No	Alive	60.9	60.9
Huashan	F	66	4	HA4	Left	7.73	0	100	159.3	39.5	75.204	No-HD	None	Positive	WT	70	Yes	Yes	Yes	No	Alive	17.1667	17.1667
Huashan	F	40	4	HA4	Bilateral	5.2	0	100	24.7	2.4	90.2834	No-HD	None	Positive	NA	90	Yes	Yes	Yes	No	Alive	25.26	25.26
Huashan	M	40	4	HA4	Right	111.1	0	100	NA	27.1	NA	No-HD	None	Positive	WT	90	Yes	Yes	Yes	Yes	Death	13.25	16.11
Huashan	M	35	4	HA4	Right	6.43	0	100	157	91.7	41.5924	No-HD	None	Positive	WT	90	Yes	Yes	Yes	Yes	Death	10.52	12.64
Huashan	F	69	4	HA4	Left	19.4	0	100	130.4	21.4	83.589	No-HD	None	Positive	WT	90	Yes	Yes	Yes	Yes	Death	18.15	18.15
Huashan	F	24	4	HA4	Left	125.1	0	100	166.8	36.7	77.9976	No-HD	None	Positive	WT	90	Yes	Yes	Yes	No	Alive	43.13	43.13
Huashan	M	38	4	HA4	Right	61.4	0	100	128.7	19.5	84.8485	No-HD	None	Positive	WT	90	Yes	Yes	Yes	Yes	Death	6.25	8.55
Huashan	M	58	3	MA4	Right	0	0	100	48.6	5.8	88.0658	HD	None	Positive	WT	100	Yes	Yes	Yes	No	Alive	9.78	9.78
Huashan	M	54	4	MHA4	Right	85.5	0	100	150.5	2.49	98.3455	HD	None	Positive	WT	90	Yes	Yes	Yes	No	Alive	9.71	9.71
Huashan	F	33	4	MHA4	Right	44.6	0	100	88.64	4.12	95.352	HD	NA	Positive	WT	90	Yes	Yes	Yes	No	Alive	6.44	6.44
Huashan	M	59	4	MHA4	Bilateral	5.2	0	100	182.5	30.7	83.1781	HD	None	Positive	WT	90	Yes	Yes	Yes	No	Alive	10.13	10.13
Huashan	M	34	2	MA4	Left	0.05	0	100	53.5	4.05	92.4299	HD	NA	Positive	WT	90	Yes	Yes	Yes	No	Alive	7	7
Huashan	F	50	4	HA4	Left	23.4	0	100	53.6	12.8	76.1194	No-HD	NA	Positive	WT	90	Yes	Yes	Yes	No	Alive	8.2	8.2
Huashan	F	60	4	HA4	Right	0.47	0	100	25.9	5.86	77.3745	No-HD	NA	Positive	WT	90	Yes	Yes	Yes	No	Alive	9.02	9.02
Huashan	M	39	4	MHA4	Bilateral	20.9	10.1	51.6746	153.6	77	49.8698	HD	None	Positive	WT	90	Yes	Yes	Yes	No	Alive	10.16	10.16
Huashan	M	49	4	MHA4	Right	16.672	0	100	172.485	30.194	82.4947	HD	None	Positive	WT	80	Yes	Yes	Yes	No	Alive	9.73151	9.73151
FJMU	F	38	4	MHA4	Bilateral	26.159	2.72	89.602	113.6	90.17	20.625	HD	None	Positive	WT	90	Yes	Yes	Yes	No	Alive	21.4685	21.4685
FJMU	F	35	4	HA4	Left	13.175	0	100	191.16	33.19	82.6376	No-HD	NA	Positive	WT	90	No	Yes	No	No	Alive	24.5014	24.5014
FJMU	F	52	4	HA4	Bilateral	8.304	0	100	79.685	16.185	79.6888	No-HD	None	Positive	WT	90	No	Yes	No	Yes	Alive	6.41096	22.0274
FJMU	F	42	4	HA4	Right	63.8	0	100	113.66	27.55	75.761	No-HD	NA	Positive	WT	70	Yes	Yes	Yes	Yes	Alive	7.6274	24.6575
FJMU	M	51	4	HA4	Right	3.52	0	100	58.639	5.28	90.9958	No-HD	NA	Positive	WT	90	Yes	Yes	Yes	No	Alive	28.5452	28.5452
FJMU	M	59	4	HA4	Left	59.06	7.942	86.5527	253.04	158.48	37.3696	No-HD	NA	Positive	WT	70	Yes	Yes	Yes	Yes	Alive	1.02	26.1699
FJMU	F	32	3	MA4	Right	0.272	0	100	105.52	24.994	76.31	HD	NA	Positive	WT	90	Yes	Yes	Yes	Yes	Alive	20.7452	36.6137
FJMU	F	57	4	HA4	Left	2.09	0	100	64.9	11.6	82.1263	No-HD	NA	Positive	WT	90	Yes	Yes	Yes	No	Alive	26.0384	26.0384
FJMU	F	38	4	HA4	Right	0.469	0	100	12.782	0	100	No-HD	None	Positive	NA	90	No	No	No	No	Alive	30.0904	30.0904
FJMU	F	37	4	MHA4	Left	2.618	0	100	103.03	23.858	76.8436	HD	NA	Positive	WT	90	Yes	Yes	Yes	Yes	Death	13.0521	20.7452
FJMU	M	46	4	MHA4	Left	37.27	2.8	92.4873	153.53	87.357	43.101	HD	NA	Positive	WT	90	No	No	No	Yes	Death	9.6	9.63288
FJMU	F	45	4	MHA4	Right	83.82	0	100	117.82	12.23	89.6198	HD	None	Positive	Mutant	90	Yes	Yes	Yes	No	Alive	10.7507	10.7507
FJMU	M	50	3	MA4	Left	2.28	0	100	87.168	25.63	70.6	HD	NA	Positive	WT	90	Yes	Yes	Yes	Yes	Death	25.611	26.8274
FJMU	M	57	4	MHA4	Right	98.9	8.375	91.5319	141.687	46.27	67.3435	HD	None	Positive	WT	90	Yes	Yes	Yes	Yes	Death	6.04932	11.6384
FJMU	M	52	3	MA4	Left	0.478	0	100	73.954	31.47	57.4465	HD	NA	Positive	WT	90	Yes	Yes	Yes	No	Alive	13.91	13.91
FJMU	M	74	4	MHA4	Bilateral	46.76	17.3	63.0026	92.96	59.3	36.2091	HD	None	Positive	WT	70	Yes	Yes	Yes	Yes	Death	3.55068	14.2816
FJMU	M	39	4	HA4	Right	10.11	0	100	66.04	2.88	95.639	No-HD	NA	Positive	WT	80	Yes	Yes	Yes	No	Alive	19.6356	19.6356
FJMU	F	46	4	HA4	Right	15.839	0	100	176.579	59.71	66.1851	No-HD	None	Positive	WT	90	No	No	No	Yes	Death	8.05479	9.63288
FJMU	M	31	4	HA4	Right	0.189	0	100	15.99	2.38	85.1157	No-HD	NA	Positive	WT	90	Yes	Yes	Yes	No	Alive	18.7726	18.7726
FJMU	F	34	4	MHA4	Left	98.03	0	100	194.36	17.12	91.1916	HD	NA	Positive	WT	80	No	No	No	Yes	Death	10.5205	13.7753
FJMU	M	37	4	MHA4	Right	102.26	0	100	191.55	12.98	93.2237	HD	None	Positive	WT	80	Yes	Yes	Yes	No	Alive	19.3973	19.3973
FJMU	M	43	4	HA4	Left	63.84	0	100	144.71	4.649	96.7874	No-HD	None	Positive	WT	90	Yes	Yes	Yes	No	Alive	23.4822	23.4822
FJMU	M	46	4	HA4	Bilateral	17.67	0	100	217.08	104.67	51.7828	No-HD	None	Positive	WT	80	Yes	Yes	Yes	Yes	Alive	19.6274	21.0082
FJMU	F	40	4	HA4	Left	58.93	0	100	146.44	31.52	78.4758	No-HD	None	Positive	WT	90	Yes	Yes	Yes	Yes	Death	41.3589	52.3397
FJMU	M	44	4	HA4	Left	3.814	0	100	9.223	0	100	No-HD	None	Positive	WT	90	Yes	Yes	Yes	No	Alive	62.8274	62.8274
FJMU	M	49	4	HA4	Right	15.47	2.31	85.0679	136.65	99.07	27.5009	No-HD	None	Positive	WT	90	Yes	Yes	Yes	Yes	Death	6.60822	16.8
FJMU	M	31	3	MA4	Right	0.469	0	100	95.544	45.867	51.9938	HD	None	Positive	NA	90	Yes	Yes	Yes	Yes	Death	1.51233	32.1863
FJMU	F	62	4	MHA4	Left	0.354	0	100	60.4	50.13	17.003	HD	None	Negative	Mutant	40	No	No	No	Yes	Death	4.14	4.14247
FJMU	F	36	4	MHA4	Bilateral	23.159	NA	NA	89.59	78.19	12.72	HD	None	Negative	WT	90	No	No	No	Yes	Death	3.3863	3.3863
FJMU	F	42	4	HA4	Right	3.069	0	100	145.56	13.17	90.9522	No-HD	None	Positive	WT	90	Yes	Yes	Yes	Yes	Alive	43.5945	52.274
FJMU	F	65	4	HA4	Left	19.92	2.982	85.0301	134.6	42.37	68.5215	No-HD	None	Negative	WT	90	No	No	No	Yes	Death	27.189	27.189
FJMU	M	46	4	HA4	Bilateral	56.36	0	100	147.14	28.13	80.8822	No-HD	None	Negative	WT	90	Yes	Yes	Yes	Yes	Alive	11.9014	39.5836
FJMU	M	26	4	HA4	Left	68.62	1.73	97.4789	288.419	119.44	58.588	No-HD	NA	Positive	WT	90	Yes	Yes	Yes	No	Alive	39.8466	39.8466
FJMU	M	27	4	HA4	Right	5.216	0	100	101.57	31.99	68.5045	No-HD	NA	Positive	WT	80	Yes	Yes	Yes	Yes	Death	18.411	28.4712
FJMU	F	34	4	HA4	Right	1.263	0	100	97.79	20.73	78.8015	No-HD	None	Positive	WT	90	Yes	Yes	Yes	No	Alive	70.7507	70.7507
FJMU	F	59	4	MHA4	Right	24.08	0	100	133.817	52.131	61.0431	HD	NA	Positive	NA	90	No	No	No	Yes	Death	9.07397	9.07397
FJMU	F	69	4	HA4	Bilateral	22.523	0	100	136.338	56.929	58.2442	No-HD	None	Positive	NA	70	Yes	Yes	Yes	Yes	Death	4.83288	18.937
FJMU	M	45	4	HA4	Left	42.08	0	100	76.477	0	100	No-HD	NA	Positive	WT	90	Yes	Yes	Yes	No	Alive	9.12	9.12
FJMU	F	27	4	MHA4	Left	70.2	13.945	80.1353	134.63	38.9	71.106	HD	None	Positive	WT	90	Yes	Yes	Yes	Yes	Death	6.33	11.5
FJMU	F	60	4	HA4	Left	0.921	0	100	63.343	1.265	98.0029	No-HD	None	Positive	NA	90	No	No	No	No	Alive	11.0548	11.0548
FJMU	M	52	4	HA4	Bilateral	20.126	1.15	94.286	235.446	142.61	39.4298	No-HD	None	Positive	WT	90	No	Yes	No	Yes	Death	5.82	9.93
FJMU	F	24	2	MA4	Bilateral	3.59	0	100	225	163.5	27.3333	HD	None	Positive	WT	90	Yes	Yes	Yes	Yes	Death	29.62	33.04
FJMU	M	32	2	MA4	Right	0	0	100	16.16	5.86	63.776	HD	None	Positive	NA	90	Yes	Yes	Yes	Yes	Death	23.7041	31.0027
FJMU	F	45	4	HA4	Left	54.05	0.263	99.5134	81.12	19.53	75.9246	No-HD	None	Positive	NA	90	No	No	No	Yes	Death	40.6356	62.4658
FJMU	M	31	4	HA4	Left	26.81	0	100	209.523	133.351	36.355	No-HD	None	Negative	WT	70	Yes	Yes	Yes	Yes	Death	17.1616	25.4137
FJMU	M	47	4	MHA4	Right	45.634	0	100	169.22	65.167	61.4898	HD	None	Positive	WT	90	Yes	Yes	Yes	Yes	Alive	6.67397	18.4055
FJMU	M	46	4	MHA4	Left	5.936	0.246	95.8558	208.32	60.657	70.8828	HD	NA	Positive	WT	90	Yes	Yes	Yes	Yes	Alive	0.756164	10.3233
FJMU	F	49	4	MHA4	Right	87.756	0	100	152.616	26.714	82.4959	HD	NA	Positive	WT	90	Yes	Yes	Yes	No	Alive	5.23562	5.23562
FJMU	F	46	4	HA4	Left	40.557	0	100	126.144	2.652	97.92	No-HD	None	Positive	WT	100	Yes	Yes	Yes	No	Alive	4.67671	4.67671
FJMU	F	61	3	MA4	Left	20.372	20.372	0	55.077	55.077	0	HD	None	Negative	WT	90	No	No	No	Yes	Death	4.66849	4.66849
FJMU	M	40	4	HA4	Right	22.148	0	100	144.366	118.619	17.8345	No-HD	NA	Positive	WT	90	Yes	Yes	Yes	No	Alive	5.76164	5.76164
FJMU	M	75	4	MHA4	Left	34.045	1.443	95.7615	145.038	106.47	26.5917	HD	NA	Positive	WT	90	Yes	Yes	Yes	Yes	Death	7.10959	8.11959
FJMU	M	44	4	HA4	Left	17.74	0	100	134.264	21.164	84.237	No-HD	None	Positive	WT	90	Yes	Yes	Yes	Yes	Death	18.2137	20.7452
FJMU	F	34	3	MA4	Right	NA	NA	NA	NA	NA	NA	HD	None	Negative	WT	90	Yes	Yes	Yes	Yes	Alive	91.5667	94.5
FJMU	M	24	4	HA4	Left	NA	NA	NA	NA	NA	NA	No-HD	None	Positive	WT	80	Yes	Yes	Yes	Yes	Death	63.2	70.8
